# Supplementary material for: Vibrio-Sequins - dPCR-traceable DNA standards for quantitative genomics of Vibrio spp
Source: BMC Genomics. 2023 Jul 4;24:375. doi: 10.1186/s12864-023-09429-8 (PMC10318669; doi:10.1186/s12864-023-09429-8)
Supplement: Supplementary file 5 — Additional file 5. dMIQE2020 [file 12864_2023_9429_MOESM5_ESM.xlsx]

## Sheet: dMIQE2020_Flütsch et al.
Additional File 5. dMIQE2020 checklist for authors, reviewers and editors.
ITEM TO CHECK	PROVIDED	COMMENT
Column1	Y/N	Column2	Y	Y	raw data uploaded to online repository with ID:
1. SPECIMEN			N	N	raw data included as supplemental files:
Detailed description of specimen type and numbers	Y			NA	raw data available on request:
Sampling procedure (including time to storage)	Y				raw data not available:
Sample aliquotation, storage conditions and duration	Y
2. NUCLEIC ACID EXTRACTION
Description of extraction method including amount of sample processed	N	Comercial provider of synthetic construct
Volume of solvent used to elute/resuspend extract	N	Comercial provider of synthetic construct
Number of extraction replicates	N	Comercial provider of synthetic construct
Extraction blanks included?	N	Comercial provider of synthetic construct
3. NUCLEIC ACID ASSESSMENT AND STORAGE
Method to evaluate quality of nucleic acids	Y
Method to evaluate quantity of nucleic acids (including molecular weight and calculations when using mass)	Y
Storage conditions: temperature, concentration, duration, buffer, aliquots	Y
Clear description of dilution steps used to prepare working DNA solution	Y
4. NUCLEIC ACID MODIFICATION
Template modification (digestion, sonication, pre-amplification, bisulphite etc.)	Y
Details of repurification following modification if performed	Y
5. REVERSE TRANSCRIPTION	NA
cDNA priming method and concentration
One or two step protocol (include reaction details for two step)
Amount of RNA added per reaction
Detailed reaction components and conditions
Estimated copies measured with and without addition of RT*
Manufacturer of reagents used with catalogue and lot numbers
Storage of cDNA: temperature, concentration, duration, buffer and aliquots
6. dPCR OLIGONUCLEOTIDES DESIGN AND TARGET INFORMATION
Sequence accession number or official gene symbol	Y
Method (software) used for design and in silico verification	Y
Location of amplicon	Y
Amplicon length	Y
Primer and probe sequences (or amplicon context sequence)**	Y
Location and identity of any modifications	Y
Manufacturer of oligonucleotides	Y
7. dPCR PROTOCOL
Manufacturer of dPCR instrument and instrument model	Y
Buffer/kit manufacturer with catalogue and lot number	Y
Primer and probe concentration	Y
Pre-reaction volume and composition (incl. amount of template and if restriction enzyme added)	N
Template treatment (initial heating or chemical denaturation)	Y
Polymerase identity and concentration, Mg++ and dNTP concentrations***	N	Perfecta qPCR Though Mix
Complete thermocycling parameters	Y
8. ASSAY VALIDATION
Details of optimisation performed	Y
Analytical specificity (vs. related sequences) and limit of blank (LOB)	Y	No LOB
Analytical sensitivity/LoD and how this was evaluated	Y
Testing for inhibitors (from biological matrix/extraction)	N	No, since synthetic DNA was used
9. DATA ANALYSIS
Description of dPCR experimental design	Y
Comprehensive details negative and positive of controls (whether applied for QC or for estimation of error)	Y
Partition classification method (thresholding)	Y
Examples of positive and negative experimental results (including fluorescence plots in supplemental material)	N
Description of technical replication	Y
Repeatability (intra-experiment variation)	Y
Reproducibility (inter-experiment/user/lab etc. variation )	Y
Number of partitions measured (average and standard deviation )	Y
Partition volume	Y
Copies per partition (λ or equivalent ) (average and standard deviation)	Y
dPCR analysis program (source, version)	Y
Description of normalisation method	N	No normalization was done
Statistical methods used for analysis	Y
Data transparency	raw data available on request:	sabrina.fluetsch@metas.ch
* Assessing the absence of DNA using a no RT assay (or where RT has been inactivated) is essential when first extracting RNA. Once the sample has been validated as DNA-free, inclusion of a no-RT control is desirable, but no longer essential.
** Disclosure of the primer and probe sequence is highly desirable and strongly encouraged. However, since not all commercial pre-designed assay vendors provide this information when it is not available assay context sequences must be submitted (Bustin et al. Primer sequence disclosure: A clarification of the miqe guidelines. Clin Chem 2011;57:919-21.)
*** Details of reaction components is highly desirable, however not always possible for commercial disclosure reasons. Inclusion of catalogue number is essential where component reagent details are not available.
