# Supplementary material for: Vibrio-Sequins - dPCR-traceable DNA standards for quantitative genomics of Vibrio spp
Source: BMC Genomics. 2023 Jul 4;24:375. doi: 10.1186/s12864-023-09429-8 (PMC10318669; doi:10.1186/s12864-023-09429-8)
Supplement: Supplementary file 6 — Additional file 6. Composition of Vibrio-Sequin mixes 1 and 2. [file 12864_2023_9429_MOESM6_ESM.xlsx]

## Sheet: Composition Vibrio-Sequin Mixes
		Additional file 6. Composition of Vibrio-Sequin Mixes 1 and 2. Tables show the composotions of the two Vibrio-Sequin Mixes prepared for spiking to samples prior to library preparation.
		Shown are amounts in % as well as concentrations in ng/ul and copies/ul.
		MIX1 (0.48 ng/ul)					MIX2 (0.48 ng/ul)
		Vibrio-Sequin_Name	Amount %	ng/ul	copies/ul		Vibrio-Sequin_Name	Amount %	ng/ul	copies/ul
		HC1	30	0.144	2.63 x 108		HC1	30	0.144	2.63 x 108
		LC1	30	0.144	2.63 x 108		LC1	30	0.144	2.63 x 108
		rplA	25	0.12	1.51 x 108		rplA	0.001	4.8e-06	6.05 x 103
		ushA	1	0.0048	3.79 x 106		ushA	0.1	0.00048	3.79 x 105
		valS	4	0.0192	2.73 x 107		valS	29.899	0.1435	2.04 x 108
		xni	10	0.048	5.32 x 107		xni	10	0.048	5.32 x 107
