# Supplementary material for: Vibrio-Sequins - dPCR-traceable DNA standards for quantitative genomics of Vibrio spp
Source: BMC Genomics. 2023 Jul 4;24:375. doi: 10.1186/s12864-023-09429-8 (PMC10318669; doi:10.1186/s12864-023-09429-8)
Supplement: Supplementary file 7 — Additional file 7. Composition of Vibrio mixtures A, B and C. [file 12864_2023_9429_MOESM7_ESM.xlsx]

## Sheet: Vibrio-DNA Mixes
	Additional file 7. Composition of Vibrio-DNA Mixes for quantitative metagenomics. Tables show the composition of Vibrio-DNA mixes that have been used to test the quantitative metagenomics pipeline.
	Given are names of Vibrio species and the DNA concentrations of the stocks in ng/ul as well as the DNA amount in the mix in % and the total mass of DNA in ng.
	Vibrio Mix A
	DNA ID	Vibrio species	stock concetration (ng/ul)	% amount in mix	Mass of DNA (ng)
	21	V. cholera	8.55	50	59.85
	22	V. vulnificus	7.71	30	40.092
	23	V. parahaemolyticus	7.85	20	24.021
	Vibrio Mix B
	DNA ID	Vibrio species	stock concetration (ng/ul)	% amount in mix	Mass of DNA (ng)
	27	V. cholera	8.3	13	21.58
	29	V. vulnificus	29.2	85	143.08
	31	V. parahaemolyticus	7.34	2	2.4222
	Vibrio Mix C
	DNA ID	Vibrio species	stock concetration (ng/ul)	% amount in mix	Mass of DNA (ng)
	175	V. cholera	4.09	0.02	1.227
	192	V. vulnificus	5.69	0.1	0.6259
	178	V. parahaemolyticus	11.3	51	26.555
	226	V. metschnikovii	2.9	46	24.012
